# Supplementary material for: Disinfection Strategies for Poly(methyl methacrylate): Method Sequence, Solution Concentration, and Intraoral Temperature on Antimicrobial Activity
Source: Polymers (Basel). 2024 Dec 24;17(1):8. doi: 10.3390/polym17010008 (PMC11722877; doi:10.3390/polym17010008)
Supplement: Supplementary file 1 [file polymers-17-00008-s001.zip]

Archive with 1 entries (1 files):
- polymers-3033469-supplementary.pdf
